# Supplementary material for: Evolution of dental tissue mineralization: an analysis of the jawed vertebrate SPARC and SPARC-L families
Source: BMC Evol Biol. 2018 Aug 30;18:127. doi: 10.1186/s12862-018-1241-y (PMC6117938; doi:10.1186/s12862-018-1241-y)
Supplement: Supplementary file 1 — SPARC and SPARC-L sequences used in the phylogenetic reconstruction. (XLSX 10 kb) [file 12862_2018_1241_MOESM1_ESM.xlsx]

## Sheet: Feuil2
	Accession number	Database
Outgroups
Branchiostoma_belcheri_SPARC	BAJ76655.1	ncbi
Branchiostoma_floridea_SPARC	XP_002613679.1	ncbi
Petromyzon_marinus_SPARC-A	ABM21522.1	ncbi
Petromyzon_marinus_SPARC-B	ABM21524.1	ncbi
Internal group
Callorhinchus_milii_SPARC	XP_007900195.1	ncbi
Callorhinchus_milii_SPARC-L	XP_007890097.1	ncbi
Danio_rerio_SPARC	NP_001001942.1	ncbi
Danio_rerio_SPARC-L1	NP_001124077.1	ncbi
Ginglymostoma_cirratum_SPARC	ABM21523.1	ncbi
Homo_sapiens_SPARC	NP_003109.1	ncbi
Homo_sapiens_SPARC-L1	NP_001121782.1	ncbi
Latimeria_chalumnae_SPARC	ENSLACP00000020347	Ensembl
Latimeria_chalumnae_SPARC-L1	ENSLACP00000003984	Ensembl
Latimeria_chalumnae_SPARC-L2	ENSLACP00000008523	Ensembl
Lepisosteus_oculatus_SPARC-L1	XP_015200932.1	ncbi
Lepisosteus_oculatus_SPARC	ENSLOCP00000014340	Ensembl
Lepisosteus_oculatus_SPARC-L2	ENSLOCP00000016646	Ensembl
Leucoraja_erinacea_SPARC	ABY71248.1	ncbi
Mesitornis_unicolor_SPARC-L1	XP_010188350.1	ncbi
Mus_musculus_SPARC	NP_033268.1	ncbi
Mus_musculus_SPARC-L1	NP_034227.3	ncbi
Nipponia_nippon_SPARC-L1	XP_009466010.1	ncbi
Oryzias_latipes_SPARC-L1	NP_001098371.1	ncbi
Rhincodon_typus-SPARC	XP_020368094.1	ncbi
Rhincodon_typus-SPARC-L	XP_020366017.1	ncbi
Scyliorhinus_canicula_SPARC	ABY71247.1	ncbi
Xenopus_tropicalis_SPARC	AAH64259.1	ncbi
From jaw transcriptomes
Acipenser_baerii_SPARC-L1	MH206601	ncbi
Amia_calva_SPARC-L1	MH206602	ncbi
Lepidosiren_paradoxa_SPARC	MH206590	ncbi
Pleurodeles_waltl_SPARC	MH206592	ncbi
Pleurodeles_waltl_SPARC-L1	MH206591	ncbi
Polypterus_senegalus_SPARC	MH206595	ncbi
Polypterus_senegalus_SPARC-L2	MH206594	ncbi
Protoperus_aethiopicus_SPARC	MH206593	ncbi
Raja_clavata_SPARC	MH206599	ncbi
Raja_clavata_SPARC-L	MH206600	ncbi
Rhinatrema_bivittatum_SPARC	MH206597	ncbi
Scyliorhinus_canicula_SPARC-L	MH206598	ncbi
Typhlonectes_compressicauda_SPARC	MH206596	ncbi
