# Supplementary material for: Evolution of dental tissue mineralization: an analysis of the jawed vertebrate SPARC and SPARC-L families
Source: BMC Evol Biol. 2018 Aug 30;18:127. doi: 10.1186/s12862-018-1241-y (PMC6117938; doi:10.1186/s12862-018-1241-y)
Supplement: Supplementary file 3 — Protein sequence alignment – 235 amino-acids. (PHY 15 kb) [file 12862_2018_1241_MOESM3_ESM.phy]

40   235
Lepisosteus_oculatus_SPARC-L2      ------HPCE SYHCPRGKMC KLNNENKPKC VCQDPSTCPP -AGISDHVCG TDNKTYDSAC
Lepisosteus_oculatus_SPARC-L1      CLLTLASPCE NFRCKRGKIC QVNKENDPEC VCQDPSSCIS SKGEFEHVCG TDNKTYDTSC
Lepisosteus_oculatus_SPARC         CLAGKANPCL NHHCKKGKVC EVDENNTPVC VCQDPSTCPS SVGEFEHVCG TDNKTYDSSC
Rhincodon_typus-SPARC              CLAGKANPCE NFHCKRGKVC EADENNEPLC VCQDPSTCPP SAVKFEKVCG TDNKTYDSAC
Rhincodon_typus-SPARC-L            SMEDTTDSCK KTRCRHGRVC KINEIGTPTC ICQDVTTCPI NTPELAQVCG TNNRTYRNPC
Acipenser_baerii_SPARC-L1          LLLGSANPCE GIRCKRGKTC KANEENKPEC VCQDPSSCLP SVNEFEHVCG TDNKTYDTSC
Amia_calva_SPARC-L1                CVLASGSPCE SFRCKSGKVC KVNEENVPEC VCQDSSTCIH SKTELEHVCG TDNKTYDTAC
Polypterus_senegalus_SPARC-L2      ------NPCE NYHCPRGKVC AVSKDNKPKC ICQDPSTCLQ PAAQAELVCG TDNRTYESSC
Polypterus_senegalus_SPARC         CLAGKANPCL NHHCKKGKVC ELDDSNNPIC VCQDPSTCPA SNGEFEHVCG TDNKTYDSSC
Typhlonectes_compressicauda_SPARC  CLAGKANPCL NHHCKHGKVC EVDENNSPMC VCQDPSSCPA ISGEFEKVCG TDNKTYESAC
Rhinatrema_bivittatum_SPARC        CLAGKANPCL NHHCKHGKVC EVDESNSPMC VCQDPSSCPA SVGEFEKVCG TDNKTYVSAC
Pleurodeles_waltl_SPARC-L1         CLLGTSDPCQ NFRCKRGKIC EKDEKGTPTC ACQDIISCPQ -TIKFDQVCG TDNKTYDSEC
Lepidosiren_paradoxa_SPARC         VLVSKANPCL NHYCKHGKVC EVDENNLPMC VCQDPSTCPI ATGEFEHVCG NDNKTYDSSC
Pleurodeles_waltl_SPARC            CLAGKSNPCL NHQCKHGKVC EVDESNNPMC VCQDPSSCPA SVSEFERVCS NDNKTYDSAC
Protoperus_aethiopicus_SPARC       VLVSKTNPCL NHYCKHGKVC EVDENNMPMC VCQDPSTCPT ATGEFEHVCG NDNKTYDSSC
Nipponia_nippon_SPARC-L1           ------DPCR NFHCKRGKVC HVDKQGKPIC ICQDPAACPS -TKDYEHVCG TDNKTYDGTC
Mesitornis_unicolor_SPARC-L1       ------DPCR NFHCKRGKVC HVDKQGKPSC ICQDPAACPS -TKDYERVCG TDNKTYDGTC
Xenopus_tropicalis_SPARC           CLVGKANPCL NHHCKHGKVC EVDESNTPMC VCQDPSTCPS SLAEFEKVCG TDNKTYESSC
Latimeria_chalumnae_SPARC          CLAGKANPCQ NHNCKRGKVC ELDEDNLPMC VCRDPSTCPL STGEFENVCG TDNKTYDSSC
Latimeria_chalumnae_SPARC-L2       ------DPCE KFQCPRGKVC EVNEKYRPVC VCQDPTTCPL STSLSERVCG TDNKTYDNPC
Latimeria_chalumnae_SPARC-L1       ENSSATNPCG NFHCKRGRIC EVDKENRPVC ICQDPMTCPP STKEFEHVCG TDNKTYDTSC
Branchiostoma_floridea_SPARC       ------DPCF DKKCKRGEVC DLDENLKPIC VC--AKKCPE PEDPGLSVCS TANKTYISEC
Branchiostoma_belcheri_SPARC       ---------- -----RGEVC DLDENLKPIC VC--AKKCPE PEDPSMSVCS TANKTYLSEC
Callorhinchus_milii_SPARC          CLAGKANPCQ NYHCKRGKVC ELDEDNMPMC VCQDPTSCPP STVTFEKVCG TDNKTFDSAC
Callorhinchus_milii_SPARC-L        CLIGTANPCN NHPCKRGKVC ELDNEGKPMC VCQDTSTCPA STTDSQHVCG TNNRTYESSC
Ginglymostoma_cirratum_SPARC       CLAGKANPCE NFHCKRGKVC EADENNEPMC VCQDPSTCPP SSVKFEKVCG TDNKTYDSAC
Scyliorhinus_canicula_SPARC        CLAGKANPCE NFHCKRGKVC EADENNEPMC VCQDPSTCPP SSVEFEKVCG TDNKTYNSAC
Leucoraja_erinacea_SPARC           CLAGKANPCE NIHCKRGKVC EPDENNEPMC VCQNPATCPP STVEFEKVCG TDNSTYDSAC
Danio_rerio_SPARC                  CLAGKTNPCL NHHCKKGKVC EVDDSNQPMC VCQDPLTCPA PIGDFEHVCG TNNKTYESSC
Homo_sapiens_SPARC                 CLAGRANPCQ NHHCKHGKVC ELDENNTPMC VCQDPTSCPA PIGEFEKVCS NDNKTFDSSC
Petromyzon_marinus_SPARC-A         GLVGTAGPCG SYHCKEGKVC EVDETNQPMC ICQDPSTCPK ALNDFEKVCG TDNATYGSSC
Petromyzon_marinus_SPARC-B         GLAGSANPCL GFACKPGRVC EVDVESRPVC ICQSADTCES SSSVDTMLCG TDNHTYPSRC
Mus_musculus_SPARC                 CLAGRANPCQ NHHCKHGKVC ELDESNTPMC VCQDPTSCPA PIGEFEKVCS NDNKTFDSSC
Danio_rerio_SPARC-L1               CFLVTADPCE NFRCKRGKTC KLNDENKPLC VCQEPTECPP NVNDFEHVCG TDNKTYDSSC
Oryzias_latipes_SPARC-L1           CFLVATDPCY NFRCKRGKTC KLDADNKPHC ACQEPAECPA STNTFDNVCG TDNRTYDTSC
Mus_musculus_SPARC-L1              CALGTAGSCT NFQCKRGHIC KTDPQGKPHC VCQDPETCPP -AKILDQACG TDNQTYASSC
Homo_sapiens_SPARC-L1              CLLGTADSCM SFQCKRGHIC KADQQGKPHC VCQDPVTCPP -TKPLDQVCG TDNQTYASSC
Scyliorhinus_canicula_SPARC-L      ------NSCK MVHCRHGRVC KLNEIGYPTC ICQEPTSCPV SSPELQQVCG TNNQTYGSSC
Raja_clavata_SPARC                 CLAGKANPCE NIHCKRGKVC EPDENNGAMC VCQNPATCPP STVEFEKVCG TDNSTYDSAC
Raja_clavata_SPARC-L               CLLALTDPCK KFHCGHGEVC ELNAEGHPLC LCQDVSTCPT NVPDLQNVCG TNNETYENHC

                                   HLFTAKCLYG G-----LHLD YNGQCKYISP CLDSELTEFS HHIHGWLKDV MVHLYEYDLR
                                   QLFATKCNLD GTKKGHLHLD YAGPCKYIAP CQANELAQFP LRMRDWLKNV LLQLYEHDMK
                                   HFFATKCTLE GTKKGHLHLD YIGPCKYIAP CLDNELNEFP LRMRDWLKNV LVTLYERD-E
                                   QLFATKCTLE GTKKGHLHLD YIGPCKFIQE CIDSELAEFP LRMRDWLKNV LVTLYERDNE
                                   EFFASKCLLE ETKEEHIHLD YMGPCKYIAP CMDNELIEFP LRLRDWLKNI LIYMYE---Q
                                   QLFATKCSLE GTKKGHLHLD YTGSCKYIAP CLNDELAQFP LRMRDWLKNV LLQLFELDMK
                                   QMFATKCKLE GTKKGHLHLD YTGPCKYIAP CQDTELVQFP LRMRDWLKNV LLQLYEHDVK
                                   HLFTAKCFSE GAQRRPLHLD YLGACRYIAP CQDHELAQFS LHIKNWLKEV LVHLYEYDLK
                                   HFFATKCTLE GTKKGHLHLD YIGPCKYIAP CLDNELNEFP LRMRDWLKNV LVTLYERD-E
                                   HFFATKCTLE GTKKGHLHLD YIGPCKEIAP CLDAELTEFP LRMRDWLKNV LVTLYERD-E
                                   HFFGTKCTLE GTKKGHLHLD YIGPCKFIAP CLDAELTEFP LRMRDWLKNV LVTLYERD-D
                                   HLFGTKCQME GSKNGSLHLD YRGSCKHIPS CSEYELTQFP LRMRDWLKNV LMQLYESDLD
                                   HFFATKCTLE GTKKGHLHLD YIGPCKYIPP CLDNELTEFP FRMRDWLKNV LVTMYERD-E
                                   QFFATKCTLE GTKKGHLHLD YIGPCKYIAP CLDVELSEFP LRMRDWLKNV LVTLYERD-E
                                   HFFATKCTLE GTKKGHLHLD YIGPCKYIPP CMDNELSEFP FRMRDWLKNV LVTMFERD-E
                                   QLFGTKCQLD GTKMGRLHLD YMGSCKYIPH CTDYEVDQFP LRMRDWLKNI LMQYYERDLD
                                   QLFGTKCQLE GTKMGRLHLD YMGSCKYIPH CTDYEADQFP LRMRDWLKNI LMQYYERDLH
                                   HFFATKCTLE GTKKGHLHLD YIGPCKYIAP CLDNELSEFP LRMRDWLKNV LVSLYERD-E
                                   HFFATKCTLE GTKKGHLHLD YIGPCKFIAP CLDSELNEFP LRMRDWLKNV LVTLYERD-E
                                   LLFTTQCALE RTKQGHLHLD YTGPCRYVAP CQDKELVQFS RQIHDWLKNT VVHLYEYDIQ
                                   QLFATKCSFE GTKKGHLHLD YRGACKYIAP CTDYELRQFP LRMRDWLKNV LMQLYSRDSE
                                   HLFKQKCDLD G----KIHLD YYGPCKLIEE CLEEELAEFP LRMRDWLKNV LVQRMSLE--
                                   HLFKQKCDLK SSEDGKIHLD YYGPCKLIEE CLEEELAEFP LRMRDWLKNV LVQRMSLE--
                                   QLFATKCALE GTKKGHLHLD YIGPCKEIPT CGDAELTEFP LRMRDWLKNV LVTLYERDSE
                                   QFFASKCILE GTKKGHLHLD YFGPCKDTAP CQDNELLQFP LRLRNWLKNV LMQMYERDLQ
                                   QLFATKCTLE GTKKGHLHLD YIGPCKFIQE CIDSELAEFP LRMRDWLKNV LVTLYERDNE
                                   QLFATKCALE GTKKGHLHLD YIGPCKFIQE CADSELAEFP LRMRDWLKNV LVTLYERDNE
                                   QLFATKCALE GTKKGHLHLD YIGPCKFIQI CQDSELTEFP LRMRDWLKNV LVTLYERDNE
                                   HFFATKCSLE GTKKGHLHID YIGPCKYIAP CLENELNEFP LRMRDWLKNV LVTLYERD-E
                                   HFFATKCTLE GTKKGHLHLD YIGPCKYIPP CLDSELTEFP LRMRDWLKNV LVTLYERD-E
                                   HFHAHKCTLE GTKKGRLHLD YLGPCKEITP CDDAELSEFP LRMRDWLKNV LVQTYNNN--
                                   HLDAHRCALD GTKKGRLHLD YIGPCKEITP CLDVELTEFP LRMRDWLKNV VVQMYERDEE
                                   HFFATKCTLE GTKKGHLHLD YIGPCKYIAP CLDSELTEFP LRMRDWLKNV LVTLYERD-E
                                   HLFATKCGLE GTKLGHLHLD YTGSCKFIAP CVESELVQFP LRMRDWLKNV LLQLYEHDSM
                                   HLFATKCNLD GTKTGHLHLD YSGPCKLIPP CLENELSQFP LRMRDWLKNV LLQLYELDSM
                                   HLFATKCRLE GTKKGHLQLD YFGACKSIPA CTDFEVAQFP LRMRDWLKNI LMQLYEPNPK
                                   HLFATKCRLE GTKKGHLQLD YFGACKSIPT CTDFEVIQFP LRMRDWLKNI LMQLYEANSE
                                   QFFASKCLLD GTKRGHIHLD YIGPCKYIAP CLESELNEFP LRLRGWLKNI LVEMYERDLY
                                   QLFATKCALE GTKKGHLHLD YIGPCKFIQV CQDSELTEFP LRMRDWLKNV LVTLYERDNE
                                   QFYASKCQLE ST-TARIHLD YVGPCRYIAA CLNTELEEFP LRLRAWLKNI LIQMYEQDLQ

                                   NPGYLSKKHR IIVKKIYDLH GELAGGKQFS RRRRNFEINY LVNVYPVHWQ FGQLDQRPAD
                                   SPGFLTPKQR TRVQKMHESE RRLADDHPIE TLVRDFEKNY NMYIYPVHWQ FAQMDQHPAD
                                   ENNLLTEKQK LRVKKIYENE KRLAGEHSLD LLAHDFEKNY NMYIFPVHWQ FGQLDQHPVD
                                   ETNLLTEKQK MKVKKMYENE KRLAGEHSLD LLAHDFEKNY NMFVFPVHWQ FGQLDQHPAD
                                   SPGLLSQKER TAIQEIYDDE QRLPGDYAID QLSDDFNQNY HMYIYPVHWQ FQQLDQHPID
                                   TPGFLTAKQH LRAQKIYESQ RHLAGDHSIE LLARDFEKNY NMYIYPVHWQ FAQMDQHQAD
                                   SPGFLTPKQR IRAQKINESK RHLAGDHPIE LLVRDFEKNY NMYIYPVHWQ FAQMDQHPAD
                                   NPGFLTKKQR IIVKKIYDLQ RQLVGAYTSS WRRSTFETNY LMHVYPVHWQ FGQLDQKPAD
                                   DNNLLTEKQK LRVKKIFENE KRLAGDHTLE LLAHDFEKNY NMYIFPVHWQ FGQLDQHPID
                                   NNNLLNEKQK LRVKKIHENE KRLAGDHPLD LLLRDFEKNY NMYIFPVHWQ FGQLDQHPID
                                   SNNLLNEKQK LRVKKIHENE KRLAGEHSVE LLVRDFEKNY NMYIFPVHWQ FGQLDQHPVD
                                   VSGFLTEKQR SKVKKIYQHE KRLNGNHTLD LLLRDFQKNY RMYVYPVHWQ FSQLDHHPVD
                                   ENSLLTEKQK LRVKKIFENE KRLEGDHSID LLTLDFVKNY NMYIFPVHWQ FGQLDQHPVD
                                   DNNLLNEKQK LRVKKIHENE KRLAGEHSVE LLTRDFEKNY NMYVFPVHWQ FGQLDQHPVD
                                   ENNLLTEKQK LRVKKIFENE KRLAGDHSID LLTLDFVKNY NMYIFPVHWQ FGQLDQHPVD
                                   TSGFLTEKQR SKVKKIYQND KRLAGDHAIS LLLHDFEKNY HMYVYPVHWQ FHQLDQHPVD
                                   TSGFLTEKQR SKVKKIYQND KHLAGDHAVE LLLHDFEKNY HMYVYPVHWQ FHQLDQHPVD
                                   NNNLLNEKQK LRVKKIHENE KRLAGDHSME LLARDFEKNY NMYIFPVHWQ FGQLDQHPID
                                   NNNMLTEKQK LRVKKIFENE KRLAGEHSLD LLAHDFEKNY NMYIFPVHWQ FGQLDQHPVD
                                   NPGSLTRKHR KIVKKIYEIH KHLAGNKASH LLSNNFEVNY LLNVYPVHWQ FGQLDQKPAD
                                   SPGFLTEKQK SKVKKIFENE KRLAGDHPID LLVRDFEKNY HMYVYPVHWQ FSQLDLHPTD
                                   ---LLTDKEM FHAKKIYEDE RRLGGDWEAE ILLRDFRKNY AHYVYPIHWM FSKLDIHPKD
                                   ---LLTDKEM FHAKKIYEDE RRLGGDWEAE ILLRDFRKNY AHYVYPIHWM FSKLDIHPKD
                                   LTNLLTEKQK TKVRKMYENE KRLAGEHSLD LLAHDFEKNY NMYIFPVHWQ FGQLDQHPID
                                   IPGILTEKQR NRVKKIYDSE KNLAGDHLLD LPYSDF-KNY YSFIYPVHWQ FRQLDQHPTD
                                   ETNLLTEKQK MKVKKMYENE KRLAGEHSLD LLAHDFEKNY NMFVFPVHWQ FGQLDQHPAD
                                   DTDLLTEKQK MKVRKMYENE KRLSGEHSLD LLAHDFEKNY NMFIFPVHWQ FGQLDQHPAD
                                   ENNLLTEKQK MKVQKMYENE KRLDGEHSVD LLAHDFEKNY NMFVFPVHWQ FGQLDQHPAD
                                   DNNLLTEKQK LRVKKIYENE KRLAGDHSLD LLALDFEKNY NMYIFPVHWQ FGQLDQHPID
                                   DNNLLTEKQK LRVKKIHENE KRLAGDHPVE LLARDFEKNY NMYIFPVHWQ FGQLDQHPID
                                   -PSQLTDKQQ SRVKKMVENG KRLAGDHSVE ILRRDFVKNY KMFVYPVHWQ FAQLDGTPGD
                                   RGELLTDKQR RKLRKIVSDE RRLQGDHTRE LLQRDFVKNY RMYIYPVHWQ FAQLDSRPAD
                                   GNNLLTEKQK LRVKKIHENE KRLAGDHPVE LLARDFEKNY NMYIFPVHWQ FGQLDQHPID
                                   SPGFLTAKQR IRVQKIYESE RRLAGDHPVE ILQQDFEKNY NMYIYPVHWQ FAQMDQHPSD
                                   SPGYLTPKQR FKVKKIFENE RRLPGNHTVQ LLAQDFEKNY NMYIYPVHWQ FAQLDQHPSD
                                   HGGYLNEKQR SKVKKIYLDE KRLAGDHPIE LLLRDFKKNY HMYVYPVHWQ FNELDQHPAD
                                   HAGYLNEKQR NKVKKIYLDE KRLAGDHPID LLLRDFKKNY HMYVYPVHWQ FSELDQHPMD
                                   SPGLLSPKER TTVKKIYDHE HHLPRDYSLD QLFNDFSQNY QMYIYPVHWQ FSQLDRHPMD
                                   ENNLLTEKQK MKVKKMYENE KRLVGEHSVD LLAHDFEKNY NMFVFPVHWQ FGQLDQHPAD
                                   SPGILSLRER ATMKRLYNEE QSLRGDYSPQ MLLDDFTRNY HHFTYPVHWH FHQLDRHPAD

                                   GYLSHSELAP LRAPLVPMEH CTSRFFKQCD SNRDRRVSLK EWCSCFGIKN SVALL
                                   RYLSHSELAP LRVPLVPMEH CTSRFFQECD ADKDKQVSFR EWCACFGIKE DDKLL
                                   GYLSHTELAP LRAPLIPMEH CTTRFFSQCD VDNDKYIALD EWASCFGLKE DKDLV
                                   KYLSHSELAP LRAPLVPMEH CTTRFFQKCD ADNDKYIALE EWATCFGIKE DSNLL
                                   GYLSHSELAP LRTTLIPLEH CTSDFFTGCD LDRDRDISLT EWGTCFGIKE KPRLI
                                   RHLSHSELAS LRAPLIPMEH CTSQFFQECD ADKDKQVSFK EWCYCFGIKD DANLL
                                   RFLSHSELAP LRAPLVPMEH CTSRFFQECD ANKDKQVSFK EWCACFSIKA DEKLL
                                   GYLSHSELAP LRTSLIPMDH CTSRFFRECD LNRDRRVSLK EWCSCFGTRN EIDLL
                                   GYLSHTELAP LRAPLIPMEH CTTRFFTQCD ADNDKYIALD EWASCFGIKE DKDLI
                                   GYLSHTELSP LRAPLIPMEH CTTRFFAECD IDNDKYIALD EWAKCFGIKD DKDLV
                                   GYLSHTELSP LRAPLIPMEH CTTRFFMECD SDNDKYIALD EWAKCFGIKE DKDLV
                                   RRLSHSELAP LRAPLVPMEH CITEFFKECN TDNDKFVSLK EWCHCFGIKD RESLL
                                   GYLSHTELAP LRAPLIPMEH CTTRFFTECD TDNDKYIALE EWATCFGIKE DKNLV
                                   GYLSHTELSP LRAPLIPMEH CTTRFFEECD SDNDKYIALD EWAKCFGIKE DKDLV
                                   GYLSHTELAP LRAPLIPMEH CTTRFFTECD TDSDRYIALE EWAACFGIKE DKNLV
                                   RLLTHSELAP LRASLVPMEH CITRFFQECD GDQDKLIALK EWCRCFGIKE NENLL
                                   RLLTRSELAP LRVSLVPMEH CITRFFQECD GDQDKHIALK EWCHCFGIKE NENLL
                                   GYLSHTELSP LRAPLIPMEH CTTRFFDECD TDNDKYIALE EWAKCFGIKE DKDMI
                                   GYLSHTELAP LRAPLIPMEH CTTRFFQECD ADSDKYIALE EWASCFGIKE DKDLV
                                   GYLTHSELAP LRGLLAPVDH CASRFFDECD SNKDKNISLT EWCSCFGLKD SKELH
                                   RFLSHSELAP LRAPLVPMEH CTSPFFNECD ANKDKLVSLI EWGHCFGIKA NENLL
                                   RYLTHAELAP LRAPLVPMEH CTTTFFKTCD DDGDKRISLY EWGACLELKE -----
                                   RYLTHAELAP LRAPLVPMEH CTTTFFKTCD DDGDKRISL- ---------- -----
                                   KFLSHSELAP LRAPLIPMEH CTNRFFEACD TDSDKYISLN EWTMCFGIKE DENLL
                                   GYLSHSELAP LRAPLVPIEH CTSRFFTQCN TDGDRFLSLR EWAHCFDISE NPDLT
                                   KYLSHSELAP LRAPLVPMEH CTTSFFQKCD ADNDKYIALE EWATCFGIKE DSNLL
                                   KYLSHSELAP LRAPLVPMEH CTTRFFLKCD ADNDKYIALE EWASCFGIKE DGNLL
                                   KYLSHSELAP LRAPLVPMEH CTTRFFQECD ADNDKYIALE EWAMCFGIKE DSNLL
                                   GFLSHTELAP LRAPLIPMEH CTTSFFEQCD ADQDKYIALE EWANCFGIKE DKDLV
                                   GYLSHTELAP LRAPLIPMEH CTTRFFETCD LDNDKYIALD EWAGCFGIKQ DKDLV
                                   QYLSHSELAP LRAPLVPMEH CTTRFFLSCD ADSDAFVSLA EWATCFGVKP SEDLL
                                   RYLSHSELSP LRAPLVPMEH CTTRFFLRCD ADGDRLISLP EWGACFGLLP DEALL
                                   GYLSHTELAP LRAPLIPMEH CTTRFFETCD LDNDKYIALE EWAGCFGIKE NKDLV
                                   RFLTHSELAP LRVPLVPMEH CTSVFFQMCD ADKDKLVSFK EWCSCFGIKE NTNLL
                                   RVLTHSELAP LRVPLVPMEH CTSHFFQKCD ADKDKQVSFK EWTSCFGIKN DPNLL
                                   RILTHSELAP LRASLVPMEH CITRFFEECD PNKDKHITLK EWGHCFGIKE DENLL
                                   RVLTHSELAP LRASLVPMEH CITRFFEECD PNKDKHITLK EWGHCFGIKE DENLL
                                   GYLSHTELAP LRTPLIPLEH CTSQFFGGCD LDGDKDISLR EWSRCFGLKE NPNLV
                                   KYLSHSELAP LRAPLVPMEH CTTRFFQECD ADNDKYIALE EWAMCFGIKE DGNLL
                                   GYLTHSELAP LRMPGITLQH CATRFFTACD TNGDTDISLR EWAKCFSLRE DPNYI
